# Supplementary material for: The Contest of Nanoparticles: Searching for the Most Effective Topical Delivery of Corticosteroids
Source: Pharmaceutics. 2023 Feb 3;15(2):513. doi: 10.3390/pharmaceutics15020513 (PMC9962773; doi:10.3390/pharmaceutics15020513)
Supplement: Supplementary file 1 [file pharmaceutics-15-00513-s001.zip]

Archive with 1 entries (1 files):
- pharmaceutics-2101792-supplementary.pdf
